# Supplementary material for: Virulence difference between the prototypic Schu S4 strain (A1a) and Francisella tularensis A1a, A1b, A2 and type B strains in a murine model of infection
Source: BMC Infect Dis. 2014 Feb 6;14:67. doi: 10.1186/1471-2334-14-67 (PMC3923427; doi:10.1186/1471-2334-14-67)
Supplement: Additional file 1 — This file contains a table that lists the F. tularensis strains used in this study. [file 1471-2334-14-67-S1.xlsx]

## Sheet: Sheet1
Additional File 1. F. tularensis strains used in this study.
CDC Accession Numbera	Subspecies	Subpopulation	Year Obtained	Geographic Origin	Infection Round
OK01-2528	tularensis	A1a	2001	Oklahoma	1
MO02-4195	tularensis	A1a	2002	Missouri	2
Schu S4	tularensis	A1a	1940s	Ohio	2
MD00-2970	tularensis	A1b	2000	Maryland	1
MA00-2987	tularensis	A1b	2000	Massachusetts	2, 3
WY96-3418	tularensis	A2	1996	Wyoming	1
NM99-1823	tularensis	A2	1999	New Mexico	2
KY99-3387	holarctica	-	1999	Kentucky	1
MI00-1730	holarctica	-	2000	Michigan	2
a All of these strains except Schu S4 have been described previously [16, 18].
